# Supplementary material for: VEGF-B-induced vascular growth leads to metabolic reprogramming and ischemia resistance in the heart
Source: EMBO Mol Med. 2014 Jan 21;6(3):307–21. doi: 10.1002/emmm.201303147 (PMC3958306; doi:10.1002/emmm.201303147)
Supplement: Supplementary file 8 [file emmm0006-0307-sd8.xls]

## Sheet: Sheet1
Supporting Information Table 2.
Significantly (FDR<.05) up- and downregulated genes in both VEGF-B TG and AAV-VEGF-B hearts
	UP-REGULATED (FDR<0.05)
Symbol	Description	GenBank	UniGene
Abl1	c-abl oncogene 1, receptor tyrosine kinase	XM_001079831	Rn.3105
Ablim3	actin binding LIM protein family, member 3	XM_225889	Rn.39037
Actb	actin, beta	NM_031144	Rn.94978
Actr2	ARP2 actin-related protein 2 homolog (yeast)	NM_001009268	Rn.102249
Ada	adenosine deaminase	NM_130399	Rn.12689
Adamts9	a disintegrin-like and metalloprotease with thrombospondin type 1 motif, 9	NM_001107877	Rn.162758
Adcy4	adenylate cyclase 4	NM_019285	Rn.1904
Adora2a	adenosine A2a receptor	NM_053294	Rn.11180
Adss	adenylosuccinate synthase	NM_001105975	Rn.9047
Agrn	agrin	NM_175754	Rn.2163
Aif1	allograft inflammatory factor 1	NM_017196	Rn.32080
Akr1c14	aldo-keto reductase family 1, member C14	NM_138547	Rn.10021
Anxa2	annexin A2	NM_019905	Rn.90546
Ap1m1	adaptor-related protein complex 1, mu 1 subunit	NM_001044239	Rn.220709
Aplp2	amyloid beta (A4) precursor-like protein 2	XM_343513	Rn.129285, Rn.1423
Arf4	ADP-ribosylation factor 4	NM_024151	Rn.35935
Arhgap17	Rho GTPase activating protein 17	NM_022244	Rn.64581
Arhgap29	Rho GTPase activating protein 29	NM_001009405	Rn.162617
Arhgdia	Rho GDP dissociation inhibitor (GDI) alpha	NM_001007005	Rn.1801
Arpc1b	actin related protein 2/3 complex, subunit 1B	NM_019289	Rn.2090
Arpc5	actin related protein 2/3 complex, subunit 5	NM_001025717	Rn.1639
Aspm	asp (abnormal spindle) homolog, microcephaly associated (Drosophila)	NM_001105955	Rn.55479
Atp1b2	ATPase, Na+/K+ transporting, beta 2 polypeptide	NM_012507	Rn.10624
Atp1b3	ATPase, Na+/K+ transporting, beta 3 polypeptide	NM_012913	Rn.5041
B3gnt2	UDP-GlcNAc:betaGal beta-1,3-N-acetylglucosaminyltransferase 2	NM_001107240	Rn.1970
B3gnt8	UDP-GlcNAc:betaGal beta-1,3-N-acetylglucosaminyltransferase 8	NM_001107492	Rn.100953
Bak1	BCL2-antagonist/killer 1	NM_053812	Rn.14598
Bst1	bone marrow stromal cell antigen 1	NM_030848	Rn.10728
Btg1	B-cell translocation gene 1, anti-proliferative	NM_017258	Rn.1000
Btg3	B-cell translocation gene 3	NM_019290	Rn.8897
Cacnb3	calcium channel, voltage-dependent, beta 3 subunit	NM_012828	Rn.2808
Cald1	caldesmon 1	NM_013146	Rn.204926
Cap1	CAP, adenylate cyclase-associated protein 1 (yeast)	NM_022383	Rn.112585
Casp2	caspase 2	NM_022522	Rn.1438
Casp3	caspase 3, apoptosis related cysteine protease	NM_012922	Rn.10562
Cav1	caveolin 1, caveolae protein	NM_031556	Rn.22518
Cav2	caveolin 2	NM_131914	Rn.81070
Ccnb2	cyclin B2	NM_001009470	Rn.6743
Ccnd1	cyclin D1	NM_171992	Rn.22279
Cd38	CD38 molecule	NM_013127	Rn.11414
Cd48	Cd48 molecule	NM_139103	Rn.3705
Cd68	Cd68 molecule	NM_001031638	Rn.12478
Cd93	CD93 molecule	NM_053383	Rn.162695
Cdc42	cell division cycle 42 (GTP binding protein)	NM_171994	Rn.60067
Cdca7	cell division cycle associated 7	NM_001025693	Rn.161800
Cdr2	cerebellar degeneration-related 2	NM_001025682	Rn.3537
Chrm3	cholinergic receptor, muscarinic 3	NM_012527	Rn.87735
Chst1	carbohydrate (keratan sulfate Gal-6) sulfotransferase 1	NM_001011955	Rn.16695
Cilp	cartilage intermediate layer protein, nucleotide pyrophosphohydrolase	NM_001108161	Rn.163026
Clec1a	C-type lectin domain family 1, member a	NM_001109253	Rn.118259
Clic2	chloride intracellular channel 2	NM_001009651	Rn.103254
Cmpk2	cytidine monophosphate (UMP-CMP) kinase 2, mitochondrial	NM_001108017	Rn.100440
Cmtm3	CKLF-like MARVEL transmembrane domain containing 3	NM_001106164	Rn.15332
Cmtm8	CKLF-like MARVEL transmembrane domain containing 8	NM_198754	Rn.103184
Cnrip1	cannabinoid receptor interacting protein 1	NM_001014232	Rn.8173
Col4a2	collagen, type IV, alpha 2	XM_001076134	Rn.2237
Crmp1	collapsin response mediator protein 1	NM_012932	Rn.11379
Cspg4	chondroitin sulfate proteoglycan 4	NM_031022	Rn.10381
Ctla2a	cytotoxic T lymphocyte-associated protein 2 alpha	NM_001109115	Rn.7778
Ctnnb1	catenin (cadherin associated protein), beta 1	NM_053357	Rn.112601
Ctss	cathepsin S	NM_017320	Rn.11347
Cttnbp2nl	CTTNBP2 N-terminal like	NM_001107712	Rn.25049
Cyba	cytochrome b-245, alpha polypeptide	NM_024160	Rn.5856
Dab2ip	DAB2 interacting protein	NM_138710	Rn.14323
Dclk2	doublecortin-like kinase 2	NM_001009691	Rn.23327
Ddost	dolichyl-diphosphooligosaccharide-protein glycosyltransferase	NM_001012104	Rn.102842
Dennd3	DENN/MADD domain containing 3	XM_001072997	Rn.43070
Dgka	diacylglycerol kinase, alpha	NM_080787	Rn.1840
Dnajb11	DnaJ (Hsp40) homolog, subfamily B, member 11	NM_001015021	Rn.14603
Dock9	dedicator of cytokinesis 9	NM_001105759	Rn.10431
Dscr6	Down syndrome critical region homolog 6 (human)	NM_001105892	Rn.13025
Ednrb	endothelin receptor type B	NM_017333	Rn.11412
Eef1a1	eukaryotic translation elongation factor 1 alpha 1	NM_175838	Rn.144660, Rn.965
Ehd2	EH-domain containing 2	NM_001024897	Rn.16016
Elovl5	ELOVL family member 5, elongation of long chain fatty acids (yeast)	NM_134382	Rn.212229
Eltd1	EGF, latrophilin and seven transmembrane domain containing 1	NM_022294	Rn.8731
Emcn	endomucin	NM_001004228	Rn.8542
Emp1	epithelial membrane protein 1	NM_012843	Rn.19723
Esam	endothelial cell adhesion molecule	NM_001004245	Rn.17089
Ets1	v-ets erythroblastosis virus E26 oncogene homolog 1 (avian)	NM_012555	Rn.88756
F11r	F11 receptor	NM_053796	Rn.107273
F2r	coagulation factor II (thrombin) receptor	NM_012950	Rn.2609
Fabp4	fatty acid binding protein 4, adipocyte	NM_053365	Rn.4258
Fam38a	family with sequence similarity 38, member A	NM_001077200	Rn.20892
Farp1	FERM, RhoGEF (Arhgef) and pleckstrin domain protein 1	NM_001107287	Rn.92109
Fkbp10	FK506 binding protein 10	NM_001014120	Rn.62446
Fkbp1a	FK506 binding protein 1a	NM_013102	Rn.80611
Fli1	Friend leukemia virus integration 1	NM_001017381	Rn.203677
Fstl1	follistatin-like 1	NM_024369	Rn.95652
Fut4	fucosyltransferase 4 (alpha (1,3) fucosyltransferase, myeloid-specific)	NM_022219	Rn.44467
Fxyd5	FXYD domain-containing ion transport regulator 5	NM_021909	Rn.24997
Gcnt2	glucosaminyl (N-acetyl) transferase 2, I-branching enzyme	NM_001001511	Rn.8807
Geft	RhoA/RAC/CDC42 exchange factor	NM_199395	Rn.104028
Gem	GTP binding protein (gene overexpressed in skeletal muscle)	NM_001106637	Rn.40436
Gimap5	GTPase, IMAP family member 5	NM_145680	Rn.83549
Gja4	gap junction protein, alpha 4	NM_021654	Rn.23406
Gmfg	glia maturation factor, gamma	NM_181091	Rn.15333
Gmnn	geminin	NM_001106112	Rn.15438
Gnai2	guanine nucleotide binding protein (G protein), alpha inhibiting 2	NM_031035	Rn.3036
Gnai3	guanine nucleotide binding protein (G protein), alpha inhibiting 3	NM_013106	Rn.4368
Gng11	guanine nucleotide binding protein (G protein), gamma 11	NM_022396	Rn.892
Gpr56	G protein-coupled receptor 56	NM_152242	Rn.1677
Grap	GRB2-related adaptor protein	NM_001025749	Rn.63315
Grn	granulin	NM_017113	Rn.5820
Gucy1b3	guanylate cyclase 1, soluble, beta 3	NM_012769	Rn.87228
Heph	hephaestin	NM_133304	Rn.43849
Hhex	hematopoietically expressed homeobox	NM_024385	Rn.12188
Higd1b	HIG1 domain family, member 1B	NM_001105844	Rn.38891
Hlx	H2.0-like homeobox	NM_001077674	Rn.35243
Hmcn1	hemicentin 1	XM_001070255	Rn.52931
Hn1	hematological and neurological expressed 1	NM_001005876	Rn.198910
Hsd3b7	hydroxy-delta-5-steroid dehydrogenase, 3 beta- and steroid delta-isomerase 7	NM_139329	Rn.11380
Ica1	islet cell autoantigen 1	NM_030844	Rn.1379
Icam2	intercellular adhesion molecule 2	NM_001007725	Rn.162206
Id1	inhibitor of DNA binding 1	NM_012797	Rn.2113
Ifngr1	interferon gamma receptor 1	NM_053783	Rn.19927
Igfbp7	insulin-like growth factor binding protein 7	NM_001013048	Rn.203012
Impdh1	IMP (inosine monophosphate) dehydrogenase 1	NM_001108619	Rn.104925
Irf6	interferon regulatory factor 6	NM_001108859	Rn.12385
Isyna1	inositol-3-phosphate synthase 1	NM_001013880	Rn.98850
Jub	jub, ajuba homolog (Xenopus laevis)	NM_053503	Rn.144617
Kank3	KN motif and ankyrin repeat domains 3	NM_001108989	Rn.2440
Kif22	kinesin family member 22	NM_001009645	Rn.8601
Kifc1	kinesin family member C1	NM_001005878	Rn.38181
Kitlg	KIT ligand	NM_021843	Rn.44216
Klf6	Kruppel-like factor 6	NM_031642	Rn.163355, Rn.217821
Klhl4	kelch-like 4 (Drosophila)	NM_001108244	Rn.121914
Lamb1	laminin, beta 1	NM_001106721	Rn.48387
Lcn2	lipocalin 2	NM_130741	Rn.11303
Lfng	LFNG O-fucosylpeptide 3-beta-N-acetylglucosaminyltransferase	NM_133393	Rn.127809
Litaf	lipopolysaccharide-induced TNF factor	NM_001105735	Rn.6940
Lrrc8c	leucine rich repeat containing 8 family, member C	NM_001037179	Rn.25285
Lxn	latexin	NM_031655	Rn.11404
Ly6e	lymphocyte antigen 6 complex, locus E	NM_001017467	Rn.3321
Marcksl1	MARCKS-like 1	NM_030862	Rn.2486
Mcam	melanoma cell adhesion molecule	NM_023983	Rn.2694
Mcm6	minichromosome maintenance complex component 6	NM_017287	Rn.33226
Mesdc1	mesoderm development candidate 1	NM_001013149	Rn.162446
Mll5	myeloid/lymphoid or mixed-lineage leukemia 5 (trithorax homolog, Drosophila)	XM_231287	Rn.106040
Mmrn2	multimerin 2	NM_001107298	Rn.219773
Mprip	myosin phosphatase Rho interacting protein	NM_001034022	Rn.2641
Mpzl1	myelin protein zero-like 1	NM_001007728	Rn.8087
Myo5a	myosin Va	NM_022178	Rn.44865
N4bp3	Nedd4 binding protein 3	NM_001033893	Rn.35493
Nck2	NCK adaptor protein 2	NM_001108216	Rn.9067
Necap2	NECAP endocytosis associated 2	NM_199096	Rn.56102
Nes	nestin	NM_012987	Rn.9701
Nmi	N-myc (and STAT) interactor	NM_001034148	Rn.18496
Nos3	nitric oxide synthase 3, endothelial cell	NM_021838	Rn.44265
Notch1	Notch homolog 1, translocation-associated (Drosophila)	NM_001105721	Rn.25046
Notch4	Notch homolog 4 (Drosophila)	NM_001002827	Rn.12967
Np	nucleoside phosphorylase	NM_001106031	Rn.2738
Npdc1	neural proliferation, differentiation and control, 1	NM_001004231	Rn.5802
Nrep	neuronal regeneration related protein	NM_178096	Rn.221910
Olfml3	olfactomedin-like 3	NM_001107708	Rn.106761
Pan3	PAN3 polyA specific ribonuclease subunit homolog (S. cerevisiae)	XM_346914	Rn.163191
Pdcd10	programmed cell death 10	NM_001009542	Rn.1176
Pde2a	phosphodiesterase 2A, cGMP-stimulated	NM_031079	Rn.10044
Pdlim7	PDZ and LIM domain 7	NM_173125	Rn.7274
Pgm2	phosphoglucomutase 2	NM_001106007	Rn.203347
Pik3c2a	phosphoinositide-3-kinase, class 2, alpha polypeptide	NM_001108500	Rn.60820
Pion	pigeon homolog (Drosophila)	NM_001107845	Rn.17968
Pla1a	phospholipase A1 member A	NM_138882	Rn.10696
Plat	plasminogen activator, tissue	NM_013151	Rn.107102
Plcg1	phospholipase C, gamma 1	NM_013187	Rn.11243
Plekhg5	pleckstrin homology domain containing, family G member 5	NM_201272	Rn.20730
Plxdc2	plexin domain containing 2	NM_001108422	Rn.36200
Plxnd1	plexin D1	NM_001107881	Rn.21111
Podxl	podocalyxin-like	NM_138848	Rn.162741
Pon2	paraoxonase 2	NM_001013082	Rn.1100
Prc1	protein regulator of cytokinesis 1	NM_001107529	Rn.138438
Prcp	prolylcarboxypeptidase (angiotensinase C)	NM_001106281	Rn.8457
Prim1	DNA primase, p49 subunit	NM_001008768	Rn.92497
Pros1	protein S (alpha)	NM_031086	Rn.2888
Ptbp1	polypyrimidine tract binding protein 1	NM_022516	Rn.64440
Ptgs1	prostaglandin-endoperoxide synthase 1	NM_017043	Rn.44404
Ptma	prothymosin alpha	NM_021740	Rn.817
RGD1308428	similar to RIKEN cDNA 4931406P16	XR_009297	Rn.93811
RGD1561694	similar to High mobility group protein 2 (HMG-2)	XM_573625
RT1-CE7	RT1 class I, CE7	NM_001008845	Rn.145377
Ralb	v-ral simian leukemia viral oncogene homolog B (GTP binding protein)	NM_053821	Rn.4586
Ramp2	receptor (G protein-coupled) activity modifying protein 2	NM_031646	Rn.107168
Rasip1	Ras interacting protein 1	NM_001106261	Rn.23451
Rassf9	Ras association (RalGDS/AF-6) domain family (N-terminal) member 9	NM_022959	Rn.30013
Rbms2	RNA binding motif, single stranded interacting protein 2	NM_001025403	Rn.162925
Rcc2	regulator of chromosome condensation 2	XM_001072061	Rn.98282
Rcn1	reticulocalbin 1, EF-hand calcium binding domain	NM_001108586	Rn.103345
Rerg	RAS-like, estrogen-regulated, growth-inhibitor	XM_578417	Rn.19093
Rhoc	ras homolog gene family, member C	NM_001106461	Rn.162614
Rhog	ras homolog gene family, member G (rho G)	NM_001037195	Rn.11976
Rpl3	ribosomal protein L3	NM_198753	Rn.107726
Rras	Harvey rat sarcoma virus oncogene, subgroup R	NM_001108481	Rn.71224
S100a11	S100 calcium binding protein A11 (calizzarin)	NM_001004095	Rn.104930
S100a16	S100 calcium binding protein A16	NM_001108557	Rn.1053
Samd9l	sterile alpha motif domain containing 9-like	XM_001069386	Rn.118248
Sec14l1	SEC14-like 1 (S. cerevisiae)	NM_001108309	Rn.101656
Serinc3	serine incorporator 3	NM_001008312	Rn.3775
Serp1	stress-associated endoplasmic reticulum protein 1	NM_030835	Rn.2119
Sh2b3	SH2B adaptor protein 3	NM_031621	Rn.11228
Sh2d3c	SH2 domain containing 3C	NM_001108579	Rn.16537
Sh3bgrl3	SH3 domain binding glutamic acid-rich protein-like 3	NM_001106688	Rn.18564
She	Src homology 2 domain containing E	XM_001074786	Rn.23782
Sigirr	single immunoglobulin and toll-interleukin 1 receptor (TIR) domain	NM_001024887	Rn.16525
Sipa1	signal-induced proliferation-associated 1	NM_001004089	Rn.24935
Skap2	src kinase associated phosphoprotein 2	NM_130413	Rn.162747
Slc15a3	solute carrier family 15, member 3	NM_139341	Rn.17317
Slc1a5	solute carrier family 1 (neutral amino acid transporter), member 5	NM_175758	Rn.28965
Slc20a1	solute carrier family 20 (phosphate transporter), member 1	NM_031148	Rn.162702
Smad1	SMAD family member 1	NM_013130	Rn.10635
Sparc	secreted protein, acidic, cysteine-rich (osteonectin)	NM_012656	Rn.98989
Sparcl1	SPARC-like 1 (hevin)	NM_012946	Rn.3091
Stmn1	stathmin 1	NM_017166	Rn.555
Stxbp1	syntaxin binding protein 1	NM_013038	Rn.80843
Swap70	SWAP-70 protein	NM_001106288	Rn.92644
Tagln2	transgelin 2	NM_001013127	Rn.104497
Tbc1d9b	TBC1 domain family, member 9B	NM_001108274	Rn.137185
Tcf4	transcription factor 4	NM_053369	Rn.23354
Tes	testis derived transcript	NM_001039344	Rn.44847
Tgfb1	transforming growth factor, beta 1	NM_021578	Rn.40136
Tjp1	tight junction protein 1	NM_001106266	Rn.101871
Tm4sf1	transmembrane 4 L six family member 1	NM_001106434	Rn.24712
Tmem204	transmembrane protein 204	NM_001009620	Rn.16780
Tnfrsf1a	tumor necrosis factor receptor superfamily, member 1a	NM_013091	Rn.11119
Tnks1bp1	tankyrase 1 binding protein 1	XM_001069984	Rn.139703
Tpbg	trophoblast glycoprotein	NM_031807	Rn.43122
Tpm3	tropomyosin 3, gamma	NM_173111	Rn.37575
Tpm4	tropomyosin 4	NM_012678	Rn.108199
Tpx2	TPX2, microtubule-associated, homolog (Xenopus laevis)	NM_001107790	Rn.161631
Traf4af1	TRAF4 associated factor 1	NM_001004264	Rn.20235
Tram1	translocation associated membrane protein 1	NM_001007701	Rn.104193
Trib2	tribbles homolog 2 (Drosophila)	NM_001108015	Rn.162852
Tspan2	tetraspanin 2	NM_022589	Rn.5872
Tspan8	tetraspanin 8	NM_133526	Rn.6087
Ttll7	tubulin tyrosine ligase-like family, member 7	XM_227828	Rn.158385
Tuba1a	tubulin, alpha 1A	NM_022298	Rn.99661
Tusc3	tumor suppressor candidate 3	NM_001004212	Rn.35146
Twf1	twinfilin, actin-binding protein, homolog 1 (Drosophila)	NM_001008521	Rn.162971
Upp1	uridine phosphorylase 1	NM_001030025	Rn.101932
Vhl	von Hippel-Lindau tumor suppressor	NM_052801	Rn.11059
Vim	vimentin	NM_031140	Rn.2710
Vtn	vitronectin	NM_019156	Rn.87493
Was	Wiskott-Aldrich syndrome homolog (human)	NM_001108248	Rn.207069
Wt1	Wilms tumor 1	NM_031534	Rn.92531
	DOWN-REGULATED (FDR<0.05)
Symbol	Description	GenBank	UniGene
A2bp1	ataxin 2 binding protein 1	NM_001106974	Rn.92540
Acsl1	acyl-CoA synthetase long-chain family member 1	NM_012820	Rn.6215
Adhfe1	alcohol dehydrogenase, iron containing, 1	NM_001025423	Rn.17173
Aldh5a1	aldehyde dehydrogenase 5 family, member A1	XM_001062804	Rn.10070
Aqp7	aquaporin 7	NM_019157	Rn.11111
Bckdha	branched chain ketoacid dehydrogenase E1, alpha polypeptide	NM_012782	Rn.49145
Bphl	biphenyl hydrolase-like (serine hydrolase)	NM_001037206	Rn.22050
Cbr1	carbonyl reductase 1	NM_019170	Rn.3425
Coro6	coronin, actin binding protein 6	NM_139115	Rn.28432
Cpt1b	carnitine palmitoyltransferase 1b, muscle	NM_013200	Rn.6028
Crat	carnitine acetyltransferase	NM_001004085	Rn.6249
Dci	dodecenoyl-Coenzyme A delta isomerase	NM_017306	Rn.80835
Decr1	2,4-dienoyl CoA reductase 1, mitochondrial	NM_057197	Rn.2854
Ech1	enoyl coenzyme A hydratase 1, peroxisomal	NM_022594	Rn.6148
Echdc2	enoyl Coenzyme A hydratase domain containing 2	NM_001106675	Rn.1408
Ephx2	epoxide hydrolase 2, cytoplasmic	NM_022936	Rn.54495
G7c	G7c protein	NM_212499	Rn.219144
Gcgr	glucagon receptor	NM_172091	Rn.11225
Gpr22	G protein-coupled receptor 22	NM_001106722	Rn.59212
Hadh	hydroxyacyl-Coenzyme A dehydrogenase//enoyl-Coenzyme A hydratase		Rn.3340, Rn.34751
Hhatl	hedgehog acyltransferase-like	NM_001106868	Rn.22829
Hook1	hook homolog 1 (Drosophila)	NM_001107946	Rn.16596
Hsd17b8	hydroxysteroid (17-beta) dehydrogenase 8	NM_212529	Rn.137469
Hspb2	heat shock protein 2	NM_130431	Rn.22486
Khdrbs3	KH domain containing, RNA binding, signal transduction associated 3	NM_022249	Rn.54682
Tpi1	triosephosphate isomerase	XM_001077933	Rn.129979
Lpin1	lipin 1	NM_001012111	Rn.214286
Mcat	malonyl CoA:ACP acyltransferase (mitochondrial)	XM_235527	Rn.23115
Mlycd	malonyl-CoA decarboxylase	NM_053477	Rn.13468
Nfix	nuclear factor I/X (CCAAT-binding transcription factor)	NM_030866	Rn.56776
Pde4a	phosphodiesterase 4A, cAMP-specific	NM_013101	Rn.91357
Peci	peroxisomal D3,D2-enoyl-CoA isomerase	NM_001006966	Rn.108029
Ppp5c	protein phosphatase 5, catalytic subunit	NM_031729	Rn.6107
RGD1310224	similar to RIKEN cDNA 1810022C23	NM_001009275	Rn.3194
Rilp	Rab interacting lysosomal protein	NM_001105811	Rn.84076
Rnaseh2a	ribonuclease H2, subunit A	NM_001013234	Rn.3693
Slc22a5	solute carrier family 22 (organic cation/carnitine transporter), member 5	NM_019269	Rn.8844
Tom1	target of myb1 homolog (chicken)	NM_001008365	Rn.198076
Tst	thiosulfate sulfurtransferase, mitochondrial	NM_012808	Rn.6360
Wdr45	WD repeat domain 45	NM_001013958	Rn.25900
